# Supplementary material for: Interactions between Core Elements of the Botrytis cinerea Circadian Clock Are Modulated by Light and Different Protein Domains
Source: J Fungi (Basel). 2022 May 6;8(5):486. doi: 10.3390/jof8050486 (PMC9144814; doi:10.3390/jof8050486)
Supplement: Supplementary file 1 [file jof-08-00486-s001.zip]

Archive with 1 entries (1 files):
- jof-1663209-supplementary.pdf
